# Supplementary material for: TreeSeq, a Fast and Intuitive Tool for Analysis of Whole Genome and Metagenomic Sequence Data
Source: PLoS One. 2015 May 1;10(5):e0123851. doi: 10.1371/journal.pone.0123851 (PMC4416914; doi:10.1371/journal.pone.0123851)
Supplement: S1 Software — This is a terminal based version of TreeSeq that will run on Mac OS. This version of the software demonstrates the basic functionality. The ARDB fasta file (S1 Database) in combination with the HMP datasets can be used [7]. (ZIP) [file pone.0123851.s007.zip]

Archive with 1 entries (1 files):
- TreeSeq.command
