# Supplementary material for: TreeSeq, a Fast and Intuitive Tool for Analysis of Whole Genome and Metagenomic Sequence Data
Source: PLoS One. 2015 May 1;10(5):e0123851. doi: 10.1371/journal.pone.0123851 (PMC4416914; doi:10.1371/journal.pone.0123851)
Supplement: S1 Table — American Type Culture Collection (ATCC) tested resistance in Klebsiella pneumonia (BAA-2146), which is a phenotypical referenced strain, by culturing. An overview for detected antimicrobial resistance (1 if tested positive) is shown for culture and TreeSeq. (XLSX) [file pone.0123851.s008.xlsx]

## Sheet: Blad1
All Possible	Phenotype	TreeSeq+ARDB
Acriflavine	Not tested	1
Amikacin	1	1
Amoxicillin/ Clavulanic Acid	1	Not in ARDB
Ampicillin	1	1
Ampicillin/ Sulbactam	1	Not in ARDB
Aztreonam	1	1
Bacitracin	Not tested	1
Cefalotin	1	1
Cefazolin	1	1
Cefepime	1	1
Cefotaxime	1	1
Cefotetan	1	1
Cefoxitin	1	1
Cefpodoxime	1	1
Ceftazidime	1	1
Ceftizoxime	1	1
Ceftriaxone	1	1
Cefuroxime	1	1
Cefuroxime Axetil	1	1
Chloramphenicol	Not tested	1
Ciprofloxacin	1	1
Deoxycholate	Not tested	1
Dibekacin	Not tested	1
Doripenem	1	1
Doxorubicin	Not tested	1
Enoxacin	Not tested	1
Ertapenem	1	1
Erythromycin	Not tested	1
Fosfomycin	Not tested	1
Gentamicin	1	1
Glycylcycline	Not tested	1
Imipenem	1	1
Kasugamycin	Not tested	1
Levofloxacin	1	1
Macrolide	Not tested	1
Meropenem	1	1
Moxifloxacin	1	1
Nalidixic Acid	1	1
Netilmicin	Not tested	1
Nitrofurantoin	1	Not in ARDB
Norfloxacin	1	1
Piperacillin	1	1
Sisomicin	Not tested	1
Spectinomycin	Not tested	1
Streptomycin	Not tested	1
Tetracycline	1	1
Ticarcillin	1	1
Ticarcillin/ Clavulanic Acid	1	Not in ARDB
Tigecycline	1	1
Tobramycin	1	1
Trimethoprim/ Sulfamethoxazole	1	1
Found	35	47
Total	51	51
Difference	16	4
